# Supplementary material for: Drought Has a Greater Negative Effect on the Growth of the C3 Chenopodium quinoa Crop Halophyte than Elevated CO2 and/or High Temperature
Source: Plants (Basel). 2024 Jun 16;13(12):1666. doi: 10.3390/plants13121666 (PMC11207731; doi:10.3390/plants13121666)
Supplement: Supplementary file 1 [file plants-13-01666-s001.zip]

Archive with 1 entries (1 files):
- plants-3041874-supplementary.pdf
